# Supplementary material for: Effects of elevated temperature and pCO2 on the respiration, biomineralization and photophysiology of the giant clam Tridacna maxima
Source: Conserv Physiol. 2021 Jun 16;9(1):coab041. doi: 10.1093/conphys/coab041 (PMC8208665; doi:10.1093/conphys/coab041)
Supplement: suppl_data_coab041 [file suppl_data_coab041.zip]

Archive with 3 entries (3 files):
- Supplementary Figure S1.tiff
- Supplementary Figure S2.jpg
- Supplementary Figure S3.tiff
